# Supplementary material for: Integrating Significant SNPs Identified by GWAS for Genomic Prediction of the Number of Ribs and Carcass Length in Suhuai Pigs
Source: Animals (Basel). 2025 Feb 2;15(3):412. doi: 10.3390/ani15030412 (PMC11816145; doi:10.3390/ani15030412)
Supplement: Supplementary file 1 [file animals-15-00412-s001.zip]

Archive with 1 entries (1 files):
- animals-3404200-supplementary.pdf
